# Supplementary material for: IncL plasmid-mediated dissemination of OXA-48 β-lactamase and blaCTX-M-15 gene amplification identified via long-read sequencing in carbapenem-resistant Enterobacterales
Source: JAC Antimicrob Resist. 2026 Jan 7;8(1):dlaf254. doi: 10.1093/jacamr/dlaf254 (PMC12776359; doi:10.1093/jacamr/dlaf254)
Supplement: dlaf254_Supplementary_Data [file dlaf254_supplementary_data.xlsx]

## Sheet: Disclaimer and content
This Supplementary Material is supporting information alongside the article:"IncL plasmid-mediated dissemination of OXA-48 β-lactamase and blaCTX-M-15 gene amplification were identified via long-read sequencing in carbapenem-resistant Enterobacterales", on behalf of the authors, who remain responsible for the accuracy and appropriateness of the content. The same standards for ethics, copyright, a…
Supplementary Material content
Supplementary Table 1:	Antimicrobial susceptibility results and molecular characterisation of carbapenemase-producing carbapenem resistant Enterobacterales isolates
Supplementary Table 2:	Antimicrobial susceptibility results and molecular characterisation of non-carbapenemase producing carbapenem resistant Enterobacterlaes isolates
Supplementary Table 3:	Summary of outer membrane porin modifications (indels and complex substitutions) in carbapenem-resistant Klebsiella pneumoniae detected in this study

## Sheet: S1
S1: Antimicrobial susceptibility results and molecular characterisation of carbapenemase-producing carbapenem resistant Enterobacterales isolates
Isolate ID	BioSample accession	GenBank accession	MLST	AMP (>8 mg/L)	AMS (>8 mg/L)	PIP (>16 mg/L)	PIT (>8/4 mg/L)	CFZ (≥8 mg/L)	CXM (>8 mg/L)	CTX (>2 mg/L)	CAZ (>4 mg/L)	CPZ (≥64 mg/L)	CPS (≥64 mg/L)	CEP(>4 mg/L)	AZT (>4 mg/L)	ESBLs	Other β-lactamases	GEN (>2 mg/L)	TOB (>2 mg/L)	NET (>4 mg/L)	AMK (>16 mg/L)	Resistant determinants	CIP (>0.5 mg/L)	Resistant determinants	TMP/SMZ (>4 mg/L)	Resistant determinants	COL (>2 mg/L)	Resistant determinants	TET (≥16 mg/L)	Resistant determinants	CMP (>8 mg/L)	Resistant determinants	TGC (>0.5 mg/L)	Resistant determinants
S603A	SAMN48324027	JBNVSQ00000000	628	>128	>128/64	>128	>128/4	>16	>64	>8	>16	>64	>64/32	>16	>16	blaCTX-M-15	blaSHV-1,blaOXA-1,blaTEM-1B	>32	8	8	2	aac(3)-IIa	>8	aac(6')-Ib-cr,qnrB1,oqxAB	>4/76	sul2,dfrA14	0.5	-	>32	-	>32	catB3,oqxAB	1	-
S621A	SAMN48324028	JBNVSR000000000	11	>128	>128/64	>128	>128/4	>16	>64	>8	>16	>64	64/32	>16	>16	blaCTX-M-15	blaSHV-11,blaOXA-1,blaTEM-1B	>32	8	16	4	aac(3)-IId	>8	aac(6')-Ib-cr,oqxAB, parC (p.S80I), gyrA (p.S83I)	>4/76	sul2,dfrA14	1	-	>32	tet(D)	>32	catB3,oqxAB	4	ramR (Ala28fs), oqxR (V130A)
S728A	SAMN48324029	JBNVSS000000000	45	>128	>128/64	>128	>128/4	>16	>64	>8	>16	>64	16/8	>16	>16	blaCTX-M-15	blaSHV-1,blaOXA-1,blaTEM-1B	32	8	4	8	aac(3)-IIa	>8	aac(6')-Ib-cr,qnrB1,oqxAB	>4/76	sul1,sul2,dfrA7,dfrA14	0.5	-	>32	tet(D)	32	catB3,oqxAB	1	acrA (T188A)
S757A	SAMN48324030	JBNVST000000000	54	>128	>128/64	>128	>128/4	>16	>64	>8	>16	>64	16/8	>16	>16	blaCTX-M-15	blaSHV-11,blaOXA-1,blaTEM-1B	32	8	2	4	aac(3)-IIa	>8	aac(6')-Ib-cr,qnrB1,oqxAB	>4/76	sul2,dfrA14	0.5	-	8	-	32	catB3,oqxAB	1	acrA (T188A)
S768A	SAMN48324031	JBNVSU000000000	54	>128	>128/64	>128	>128/4	>16	>64	>8	>16	>64	16/8	>16	>16	blaCTX-M-15	blaSHV-11,blaOXA-1,blaTEM-1B	>32	8	2	4	aac(3)-IIa	>8	aac(6')-Ib-cr,qnrB1,oqxAB	>4/76	sul2,dfrA14	0.5	-	32	-	32	catB3,oqxAB	2	-
S778B	SAMN48324032	JBNVSV000000000	54	>128	>128/64	>128	>128/4	>16	>64	>8	>16	>64	>64/32	>16	>16	blaCTX-M-15	blaSHV-11,blaOXA-1,blaTEM-1B	32	>8	16	4	aac(3)-IIa	>8	aac(6')-Ib-cr,qnrB1,oqxAB	>4/76	sul2,dfrA14	0.5	-	8	-	32	catB3,oqxAB	1	acrA (T188A)
S923A	SAMN48324033	CP197014-CP197017	628	>128	>128/64	>128	>128/4	>16	>64	>8	16	>64	16/8	>16	16	blaCTX-M-15	blaSHV-1,blaOXA-1,blaTEM-1B	32	4	2	1	aac(3)-IIa	2	aac(6')-Ib-cr,qnrB1,oqxAB	>4/76	sul2,dfrA14	0.5	-	2	-	8	catB3,oqxAB	0.5	-
S740A	SAMN48324034	JBNVSW000000000	866	>128	>128/64	>128	>128/4	>16	>64	>8	>16	>64	32/16	>16	>16	blaCTX-M-15	blaSHV-11,blaOXA-1, blaOXA-9,blaTEM-1B,blaTEM-1A	>32	>8	2	8	aac(3)-IIa,aac(6')-Ib,aadA, aph(3')-VI	>8	aac(6')-Ib-cr,qnrB1,qnrS1,oqxAB	>4/76	sul2,dfrA14	0.5	-	>32	tet(D)	32	catB3,oqxAB	2	acrA (T188A)
"-" indicates absence of resistance gene or mutation
The breakpoints for resistance in mg/L are according to EUCAST (Clinical breakpoints v.13.0). CLSI break-points was used for cefoperazone, netilmicin, tetracycline. Abbreviations: AMP–Ampicillin, AMS–Ampicillin/Sulbactam, CFZ-Cefazolin, CXM-Cefuroxime, AZT-Aztreonam, GEN-Gentamicin, AMK-Amikacin, COL-Colistin, TMP/SMZ-Co-trimoxazole, CIP-Ciprofloxacin, CMP-Chloramphenicol, TET-Tetracycline, PIP-P…

## Sheet: S2
S2: Antimicrobial susceptibility results and molecular characterisation of non-carbapenemase producing carbapenem resistant Enterobacterlaes isolates
Isolate ID	Organism	BioSample accession	GenBank accession	MLST	AMP (>8 mg/L)	AMS (>8 mg/L)	PIP (>16 mg/L)	PIT (>8/4 mg/L)	CFZ (≥8 mg/L)	CXM (>8 mg/L)	CTX (>2 mg/L)	CAZ (>4 mg/L)	CPZ (≥64 mg/L)	CPS (≥64 mg/L)	CEP(>4 mg/L)	AZT (>4 mg/L)	ESBLs	Other β-lactamases	GEN (>2 mg/L)	TOB (>2 mg/L)	NET (>4 mg/L)	AMK (>16 mg/L)	Resistant determinants	CIP (>0.5 mg/L)	Resistant determinants	TMP/SMZ (>4 mg/L)	Resistant determinants	COL (>2 mg/L)	Resistant determinants	TET (≥16 mg/L)	Resistant determinants	CMP (>8 mg/ml)	Resistant determinants	TGC (>0.5 mg/mL)	Resistant determinants
S770A	K. pneumoniae	SAMN48324041		11	>128	>128/64	>128	64/4	>16	>64	>8	>16	>64	16/8	>16	>16	blaCTX-M-15	blaSHV-11,blaOXA-1,blaTEM-1B	>32	2	2	2	aac(3)-IId	>8	aac(6')-Ib-cr,oqxAB,parC (p.S80I), gyrA (p.S83I)	>4/76	sul2,dfrA14	0.25	-	>32	tet(D)	32	catB3,oqxAB	0.5	-
S732A	K. pneumoniae	SAMN48324038		340	>128	>128/64	>128	>128/4	>16	>64	>8	>16	>64	>64/32	>16	>16	blaCTX-M-15	blaSHV-11,blaOXA-1,blaTEM-1B	1	8	16	4	aph3-Ia	>8	aac(6')-Ib-cr,oqxAB, parC (p.S80I), gyrA (p.S83I)	>4/76	sul1,sul2,dfrA12,dfrA14	0.5	-	4	-	16	catB3,oqxAB	1	oqxR (V130A)
S748A	K. pneumoniae	SAMN48324039		340	>128	>128/64	>128	>128/4	>16	>64	>8	>16	>64	16/8	>16	>16	blaCTX-M-15, blaSHV-12	blaSHV-11,blaOXA-1,blaTEM-1B	4	>8	2	4	aac(3)-IId	>8	aac(6')-Ib-cr,qnrS1,oqxAB,parC (p.S80I), gyrA (p.S83I)	>4/76	sul2,dfrA14	0.5	-	>32	tet(D)	4	catB3,oqxAB	0.5	oqxR (V130A)
S756A	K. pneumoniae	SAMN48324040		13	>128	>128/64	>128	128/4	>16	>64	>8	>16	>64	16/8	>16	>16	blaCTX-M-15	blaSHV-1,blaOXA-1,blaTEM-1B	>32	4	2	8	aac(3)-IIa	>8	aac(6')-Ib-cr,qnrB1,oqxAB	>4/76	sul2,dfrA14	0.5	-	16	-	32	catB3,oqxAB	1	ramR (S6fs),acrA (T188A)
S785A	K. pneumoniae	SAMN48324042		1944	>128	>128/64	>128	>128/4	>16	32	4	>16	>64	>64/32	16	>16	-	blaSHV-11,blaLAP-2	0.5	0.25	0.25	<0.5		0.5	qnrS1,oqxAB	>4/76	sul1,sul2,dfrA12	0.5	-	>32	tet(A)	>32	catB3	4	ramR (W95*),acrA (T188A)
S795C	K. pneumoniae	SAMN48324043	CP196432-CP196439	340	>128	>128/64	>128	>128/4	>16	>64	>8	>16	>64	16/8	>16	>16	blaCTX-M-15, blaSHV-12	blaSHV-11,blaOXA-1,blaTEM-1B	8	2	2	4	aac(3)-IId	>8	aac(6')-Ib-cr,qnrS1,oqxAB,parC (p.S80I), gyrA (p.S83I)	>4/76	sul2,dfrA14	0.5	-	>32	tet(D)	16	catB3,oqxAB	0.5	oqxR (V130A)
S822B	K. pneumoniae	SAMN48324045	CP197018-CP197020	11	>128	128/64	>128	>128/4	>16	>64	>8	>16	>64	>64/32	>16	>16	blaCTX-M-15	blaSHV-11,blaOXA-1,blaTEM-1B	>32	>8	>16	2	aac(3)-IId	>8	aac(6')-Ib-cr,oqxAB,parC (p.S80I), gyrA (p.S83I)	>4/76	sul2,dfrA14	0.5	-	>32	tet(D)	32	catB3,oqxAB	1	oqxR (V130A)
S835B	K. pneumoniae	SAMN48324046		11	>128	>128/64	>128	>128/4	>16	>64	>8	>16	>64	16/8	>16	>16	blaCTX-M-15	blaSHV-11,blaOXA-1,blaTEM-1B	>32	4	2	4	aac(3)-IId	8	aac(6')-Ib-cr,oqxAB,parC (p.S80I), gyrA (p.S83I)	>4/76	sul2,dfrA14	0.5	-	>32	tet(D)	32	catB3,oqxAB	2	oqxR (V130A)
S836B	K. pneumoniae	SAMN48324047		17	>128	128/64	>128	>128/4	>16	>64	>8	>16	>64	16/8	>16	>16	blaCTX-M-15	blaSHV-11,blaOXA-1,blaTEM-1B	>32	4	1	2	aac(3)-IIa	8	aac(6')-Ib-cr,qnrB1,oqxAB	>4/76	sul2,dfrA14	0.5	-	>32	tet(A)	32	catB3,oqxAB	4	ramR (A20D), acrA (T188A)
S847B	K. pneumoniae	SAMN48324048		17	>128	>128/64	>128	>128/4	>16	>64	>8	>16	>64	>64/32	>16	>16	blaCTX-M-15	blaSHV-11,blaOXA-1,blaTEM-1B	0.5	0.5	0.5	1	aac(3)-IIa	8	aac(6')-Ib-cr,qnrB1,oqxAB	0.5/9.5	sul2,dfrA14	0.5	-	8	tet(A)	8	catB3,oqxAB	2	ramR (A20D), acrA (T188A)
S967A	K. pneumoniae	SAMN48324051		14	>128	>128/64	>128	>128/4	>16	>64	4	>16	>64	16/8	>16	4	-	blaSHV-1	0.5	0.5	0.5	0.5		0.25	oqxAB	>4/76	sul1,dfrA12	0.5	-	>32	tet(D)	32	oqxAB	2	ramR (C134*), acrA (T188A)
S613A	K. pneumoniae	SAMN48324035	CP197012-CP197013	11	>128	>128/64	>128	>128/4	>16	>64	>8	>16	>64	>64/32	>16	>16	blaCTX-M-15	blaSHV-11,blaOXA-1,blaTEM-1B	>32	>8	16	4	aac(3)-IId	>8	aac(6')-Ib-cr,oqxAB, parC (p.S80I), gyrA (p.S83I)	>4/76	sul2,dfrA14	1	-	>32	tet(D)	>32	catB3,oqxAB	1	oqxR (V130A)
S650A	K. pneumoniae	SAMN48324036		11	>128	>128/64	>128	>128/4	>16	>64	>8	>16	>64	>64/32	>16	>16	blaCTX-M-15	blaSHV-11,blaOXA-1,blaTEM-1B	>32	>8	16	8	aac(3)-IId	>8	aac(6')-Ib-cr,oqxAB, parC (p.S80I), gyrA (p.S83I)	>4/76	sul2,dfrA14	1	-	>32	tet(D)	>32	catB3,oqxAB	2	ramR (Q122*), oqxR (V130A)
S653A	K. pneumoniae	SAMN48324037	JBNVSX000000000	11	>128	>128/64	>128	>128/4	>16	>64	>8	>16	>64	>64/32	>16	>16	blaCTX-M-15	blaSHV-11,blaOXA-1,blaTEM-1B	>32	>8	16	4	aac(3)-IId	>8	aac(6')-Ib-cr,oqxAB, parC (p.S80I), gyrA (p.S83I)	>4/76	sul2,dfrA14	1	-	>32	tet(D)	>32	catB3,oqxAB	1	ramR (W185*), oqxR (V130A)
S800B	K. pneumoniae	SAMN48324044	CP196440-CP196447	340	>128	>128/64	>128	>128/4	>16	>64	>8	>16	>64	16/8	>16	>16	blaCTX-M-15, blaSHV-12	blaSHV-11,blaOXA-1,blaTEM-1B	8	2	2	4	aac(3)-IId	>8	aac(6')-Ib-cr,qnrS1,oqxAB,parC (p.S80I), gyrA (p.S83I)	>4/76	sul2,dfrA14	1	-	>32	tet(D)	16	catB3,oqxAB	0.5	oqxR (V130A)
S884B	K. pneumoniae	SAMN48324049		340	>128	>128/64	>128	>128/4	>16	>64	>8	>16	>64	>64/32	>16	>16	blaCTX-M-15	blaSHV-11,blaOXA-1,blaTEM-1B	>32	>8	>16	4	aac(3)-IId	>8	aac(6')-Ib-cr,oqxB,parC (p.S80I), gyrA (p.S83I)	>4/76	sul1,sul2,dfrA14	>16	mgrB (G59A)	>32	tet(D)	8	catB3,oqxAB	2	ramR (ISKpn18 insertion), oqxR (V130A)
S889A	K. pneumoniae	SAMN48324050		340	>128	>128/64	>128	>128/4	>16	>64	>8	>16	>64	>64/32	>16	>16	blaCTX-M-15	blaSHV-11,blaOXA-1,blaTEM-1B	>32	>8	>16	4	aac(3)-IId	>8	aac(6')-Ib-cr,oqxB,parC (p.S80I), gyrA (p.S83I)	>4/76	sul1,sul2,dfrA14	>16	mgrB (G59A)	>32	tet(D)	16	catB3,oqxAB	1	ramR (ISKpn18 insertion), oqxR (V130A)
S931B	E. coli	SAMN48324052	CP196521-CP196524	131	>128	>128/64	>128	>128/4	>16	>64	>8	>16	>64	>64/32	>16	>16	blaCTX-M-27	blaTEM-1B	1	1	1	2	-	>8	gyrA (p.S83L)	>4/76	sul1,dfrA17	0.5	-	>32	tet(A)	8	-	0.5	-
P2697A	E. cloacae	SAMN48324053		764	>128	>128/64	>128	>128/4	>16	>64	8	>16	>64	>64/32	>16	>16	-	blaACT-66	0.5	0.25	0.25	0.5	-	0.5	oqxAB	>4/76	-	0.5	-	>32	-	32	oqxAB	1	-
"-" indicates absence of resistance gene or mutation
The breakpoints for resistance in mg/L are according to EUCAST (Clinical breakpoints v.13.0). CLSI break-points was used for cefoperazone, netilmicin, tetracycline. Abbreviations: AMP–Ampicillin, AMS–Ampicillin/Sulbactam, CFZ-Cefazolin, CXM-Cefuroxime, AZT-Aztreonam, GEN-Gentamicin, AMK-Amikacin, COL-Colistin, TMP/SMZ-Co-trimoxazole, CIP-Ciprofloxacin, CMP-Chloramphenicol, TET-Tetracycline, PIP-P…

## Sheet: S3
Table S3: Summary of outer membrane porin modifications (indels and complex substitutions) in carbapenem-resistant Klebsiella pneumoniae detected in this study
Isolate ID	ompK36	ompK37
S603A	T183_P185delinsA, AL192WS, NGD224TDE, RKDL229_232delinsSVPAL, IE312_313delinsLER, END349DNS	Y25_K26insN, N273_D274delinsSTSSTNG
S621A	T183delinsAL, END349DNS, RR354HN	Y25_K26insN
S728A	T183delinsAL, END349DNS, RR354HN	Y25_K26insN, N273_D274delinsSTSSTNG
S757A	T183delinsAL,END349DNS, RR354HN	Y25_K26insN, N273_D274delinsSTSSTNG
S768A	T183delinsAL, END349DNS, RR354HN	Y25_K26insN, N273_D274delinsSTSSTNG
S778B	T183delinsAL, END349DNS, RR354HN	Y25_K26insN, N273_D274delinsSTSSTNG
S923A	T183_P185delinsA, AL192WS, NGD224TDE, RKDL229_232delinsSVPAL, IE312_313delinsLER, END349DNS	Y25_K26insN, N273_D274delinsSTSSTNG
S740A	WT	Y25_K26insN
S613A	T183delinsAL,END349DNS, RR354HN	Y25_K26insN, N273_D274delinsSTSSTNG
S650A	T183delinsAL, END349DNS, RR354HN	Y25_K26insN, N273_D274delinsSTSSTNG
S653A	Q170 stop codon	Y25_K26insN, N273_D274delinsSTSSTNG
S732A	T183delinsAL, END349DNS, RR354HN	Y25_K26insN, N273_D274delinsSTSSTNG
S748A	T183delinsAL, END349DNS, RR354HN	Y25_K26insN
S756A	E272 stop codon	Y25_K26insN
S770A	Gene deletion	Y25_K26insN, N273_D274delinsSTSSTNG
S785A	WT	Y25_K26insN
S795C	IS903B insertion	Y25_K26insN, N273_D274delinsSTSSTNG
S800B	IS903B insertion	Y25_K26insN, N273_D274delinsSTSSTNG
S822B	Q76 stop codon	Y25_K26insN
S835B	Q76 stop codon	Y25_K26insN, N273_D274delinsSTSSTNG
S836B	N85_T86insVEG, E87_A93delinsDKQS, G182_P185delinsDM, I312_E313delinsLER, END349DNS	Y25_K26insN, T260A
S847B	N85_T86insVEG, E87_A93delinsDKQS, G182_P185delinsDM, I312_E313delinsLER, END349DNS	Y25_K26insN, T260A
S884B	Partial gene deletion	Y25_K26insN, N273_D274delinsSTSSTNG
S889A	Partial gene deletion	Y25_K26insN, N273_D274delinsSTSSTNG
S967A	T183_P185delinsA, AL192WS, IE312_313delinsLER, END349DNS	Y25_K26insN
del: deletion; ins: insertion
